# Supplementary material for: Training and external validation of machine learning supervised prognostic models of upper tract urothelial cancer (UTUC) after nephroureterectomy
Source: Sci Rep. 2026 Jan 22;16:2847. doi: 10.1038/s41598-025-29043-w (PMC12827265; doi:10.1038/s41598-025-29043-w)
Supplement: Supplementary file 1 — Supplementary Material 1 [file 41598_2025_29043_MOESM1_ESM.xlsx]

## Sheet: Sheet1
	AUC
Model	OS - 3 Years	OS - 5 Years	CSS - 3 Years	CSS - 5 Years	DFS - 3 Years	DFS - 5 Years
Gboost	0.7293	0.7026	0.7862	0.7753	0.7457	0.7529
Xgb(CSL)	0.7345	0.7264	0.8008	0.7922	0.754	0.7714
Xgb	0.7354	0.7261	0.7977	0.7915	0.7627	0.7735
Lgb(CSL)	0.7582	0.7494	0.8193	0.8123	0.7938	0.7966
Lgb	0.7614	0.7516	0.8159	0.8127	0.7907	0.7969
Catboost(CSL)	0.7631	0.7586	0.8252	0.8142	0.7918	0.7969
Catboost	0.7656	0.7587	0.8277	0.82	0.7941	0.7973
KNN	0.6835	0.6859	0.7353	0.7407	0.7341	0.7318
LinearSVC(CSL)	0.7901	0.7592	0.8312	0.8156	0.8182	0.8185
LinearSVC	0.7881	0.7681	0.8261	0.8189	0.8124	0.8179
SVC(CSL)	0.69	0.6784	0.7072	0.6818	0.683	0.6475
SVC	0.7879	0.7169	0.8271	0.8267	0.8173	0.6516
DT(CSL)	0.6257	0.6078	0.6605	0.6537	0.6171	0.6479
DT	0.6338	0.6246	0.6743	0.6584	0.6394	0.6611
LR(CSL)	0.7917	0.7728	0.8382	0.8239	0.8087	0.8058
LR	0.7917	0.772	0.8378	0.8233	0.8073	0.8053
RF(CSL)	0.7491	0.7323	0.8017	0.7907	0.765	0.7697
RF	0.748	0.7311	0.8015	0.7867	0.7717	0.7664
Ensemble(CSL)	0.7656	0.7511	0.8244	0.8087	0.7873	0.7915
Ensemble	0.7688	0.7546	0.8158	0.8138	0.7949	0.7941
