# Supplementary material for: Training and external validation of machine learning supervised prognostic models of upper tract urothelial cancer (UTUC) after nephroureterectomy
Source: Sci Rep. 2026 Jan 22;16:2847. doi: 10.1038/s41598-025-29043-w (PMC12827265; doi:10.1038/s41598-025-29043-w)
Supplement: Supplementary file 2 — Supplementary Material 2 [file 41598_2025_29043_MOESM2_ESM.xlsx]

## Sheet: Sheet1
	AUC
Model	OS - 3years	OS - 5 Years	CSS - 3 Years	CSS - 5 years	DFS - 3 Years	DFS - 5 years
Gboost	0.7010 +- 0.0867	0.6894 +- 0.0757	0.7651 +- 0.0857	0.7575 +- 0.0728	0.7503 +- 0.0619	0.7053 +- 0.0857
Xgb(CSL)	0.7371 +- 0.0774	0.7113 +- 0.0748	0.7861 +- 0.0767	0.7842 +- 0.0658	0.7557 +- 0.0654	0.7345 +- 0.0783
Xgb	0.7496 +- 0.0746	0.7143 +- 0.0748	0.8110 +- 0.0658	0.7898 +- 0.0678	0.7613 +- 0.0663	0.7361 +- 0.0784
Lgb(CSL)	0.7743 +- 0.0702	0.7589 +- 0.0697	0.8334 +- 0.0689	0.8241 +- 0.0643	0.7924 +- 0.0727	0.7828 +- 0.0749
Lgb	0.7735 +- 0.0700	0.7597 +- 0.0704	0.8312 +- 0.0682	0.8260 +- 0.0615	0.7916 +- 0.0717	0.7814 +- 0.0761
Catboost(CSL)	0.7593 +- 0.0719	0.7381 +- 0.0707	0.8218 +- 0.0736	0.8146 +- 0.0705	0.7898 +- 0.0663	0.7733 +- 0.0734
Catboost	0.7632 +- 0.0718	0.7378 +- 0.0708	0.8278 +- 0.0718	0.8143 +- 0.0694	0.7936 +- 0.0674	0.7728 +- 0.0741
KNN	0.6956 +- 0.0710	0.6843 +- 0.0614	0.7352 +- 0.0849	0.7517 +- 0.0793	0.7213 +- 0.0540	0.7285 +- 0.0851
LinearSVC(CSL)	0.7805 +- 0.0707	0.7635 +- 0.0735	0.8377 +- 0.0653	0.8191 +- 0.0728	0.8002 +- 0.0753	0.7908 +- 0.0731
LinearSVC	0.7815 +- 0.0722	0.7676 +- 0.0699	0.8327 +- 0.0653	0.8212 +- 0.0728	0.7995 +- 0.0734	0.7890 +- 0.0783
SVC(CSL)	0.6598 +- 0.0808	0.6780 +- 0.0662	0.6919 +- 0.0901	0.6847 +- 0.1055	0.6458 +- 0.0884	0.6697 +- 0.0898
SVC	0.7886 +- 0.0744	0.7073 +- 0.0651	0.8399 +- 0.0572	0.8201 +- 0.0721	0.8055 +- 0.0723	0.6748 +- 0.0897
DT(CSL)	0.6265 +- 0.0715	0.5928 +- 0.0716	0.6427 +- 0.0772	0.6305 +- 0.0800	0.6552 +- 0.0625	0.6412 +- 0.0777
DT	0.6295 +- 0.0756	0.6016 +- 0.0700	0.6548 +- 0.0845	0.6350 +- 0.0820	0.6595 +- 0.0632	0.6462 +- 0.0865
LR(CSL)	0.7872 +- 0.0716	0.7739 +- 0.0649	0.8471 +- 0.0660	0.8362 +- 0.0703	0.8093 +- 0.0725	0.8043 +- 0.0708
LR	0.7883 +- 0.0719	0.7743 +- 0.0655	0.8495 +- 0.0656	0.8375 +- 0.0695	0.8101 +- 0.0715	0.8040 +- 0.0708
RF(CSL)	0.7240 +- 0.0777	0.7060 +- 0.0662	0.7882 +- 0.0775	0.7886 +- 0.0761	0.7771 +- 0.0593	0.7582 +- 0.0797
RF	0.7287 +- 0.0755	0.7055 +- 0.0650	0.7943 +- 0.0753	0.7878 +- 0.0756	0.7780 +- 0.0566	0.7555 +- 0.0766
Ensemble(CSL)	0.7626 +- 0.0695	0.7390 +- 0.0676	0.8222 +- 0.0626	0.8135 +- 0.0676	0.7931 +- 0.0637	0.7759 +- 0.0790
Ensemble	0.7639 +- 0.0734	0.7400 +- 0.0688	0.8262 +- 0.0626	0.8193 +- 0.0661	0.7979 +- 0.0653	0.7775 +- 0.0793
